# Supplementary material for: Real-world Effectiveness of Molnupiravir and Nirmatrelvir/Ritonavir as Treatments for COVID-19 in Patients at High Risk
Source: J Infect Dis. 2023 Aug 11;228(12):1667–74. doi: 10.1093/infdis/jiad324 (PMC10733724; doi:10.1093/infdis/jiad324)
Supplement: jiad324_Supplementary_Data [file jiad324_supplementary_data.zip]

Archive with 6 entries (6 files):
- Supplementary data.docx
- Supplementary Table1.docx
- Supplementary Table2.docx
- Supplementary Table3.docx
- Supplementary Table4.docx
- Supplementary Table5.docx
